# Supplementary material for: A Use of 56-kDa Recombinant Protein of Orientia tsutsugamushi Karp Serotype in Serodiagnosis of Scrub Typhus by Enzyme-Linked Immunosorbent Assay in Thais
Source: Trop Med Infect Dis. 2022 Dec 23;8(1):10. doi: 10.3390/tropicalmed8010010 (PMC9865064; doi:10.3390/tropicalmed8010010)
Supplement: Supplementary file 1 [file tropicalmed-08-00010-s001.zip]

Archive with 1 entries (1 files):
- tropicalmed-2027806-supplementary.pdf
